# Supplementary material for: Profiling of Genes Related to Cross Protection and Competition for NbTOM1 by HLSV and TMV
Source: PLoS One. 2013 Sep 4;8(9):e73725. doi: 10.1371/journal.pone.0073725 (PMC3762752; doi:10.1371/journal.pone.0073725)
Supplement: Table S1 — List of primers for reverse transcription, real time RT-PCR, determination of partial sequence, RACE or construction of clones. (XLSX) [file pone.0073725.s003.xlsx]

## Sheet: primer list
Table S1. List of primers for reverse transcription, real time RT-PCR, paritial sequence obtaining, RACE or construction of clones.
Gene Name	Primer name	Primer squence(5'-3')	Usage
mRNA	oligo dT(20)	TTTTTTTTTTTTTTTTTTTT	Reverse transcription (RT)
HLSV replicase protein	HLSV R1965	CTCAGAACTTACGGCGACAG	RT
	qHLSV F1728	TGGACGTCTGGAGCTATCTG	real time RT-PCR
	qHLSV R1854	TGATATAACGTTCGGTCCCA
HLSV coat protein	HLSVCPR6291	TTACGTTGTAGTAGACGTTGT	RT
	qHLSV F6118	GAG ACT TTG AAT GCA ACG CA	real time RT-PCR
	qHLSV R6261	AGC CCA GGA TAA ACC TGA AG
TMV replicase protein	TMVg2820R	AATGACATCGCCACAAGAAA	RT
	qTMV F2338	TAT GAT GAG CAG GGT GTG GT	real time RT-PCR
	qTMV R2456	GCT ACT GAC ATG CGG TTC TC
TMV coat protein	TMVg6222R	CACGTGTGATTACGGACACA	RT
	qTMVg6050F	TAGAGTAGACGACGCAACGG	real time RT-PCR
	qTMVg6157R	AGAGGTCCAAACCAAACCAG
NbACTIN	qNbactinF117	CTTGAAACAGCAAAGACCAGC	real time RT-PCR
	qNbactinR204	GGAATCTCTCAGCACCAATGG
NbEF1α	qNbeF1α F453	CCTTCTTGAGGCTCTTGACC	real time RT-PCR
	qNbeF1α R566	GACACCAGTTTCCACACGAC
NbeIF4e	qNbeIF4e F259	AGTGTGTACAACAACATCCACCA	real time RT-PCR
	qNbeIF4e R370	AAAAGCTCATTGTCCACTTTCC
NbUBQ	qNbubq75F	TGTGAAAGCCAAGATCCAAG	real time RT-PCR
	qNbubq194R	GAGCACGAGATGAAGAGTCG
NbAGO4-2	qNbAGO4-2 F1005	GAAGCAGAAAGGTAAAGATGGG	For partial sequence of a gene
	qNbAGO4-2 R1131	CGATAGGGAAATAGGTGGGA
NbARP1	NbARP1 F26	GGTGTTGATTGATAAATTATGGGATG	For partial sequence of a gene
	NbARP1 R342	TTCCCATTGTAGAGCCAGTCATA
	qNbARP1 F182	AAC AAC TAC ATC ACC GAC GG	real time RT-PCR
	qNbARP1 R292	CAGTGGGAGAGTTAGGGTGAG
NbCaM3	NbCaM3 F172	AGGAGCTTGGGACTGTGATG	For partial sequence of a gene
	NbCaM3_R501	GCCATCATGACCTTAACAAACTC
	qNbCaM3 F95	GGATACTGACTCGGAGGAGG	real time RT-PCR
	qNbCaM3 R224	GCTTCCCTAATCATCTCATCGAC
NbCP2	NbCP2 F457	AGGCCAATGTGGAAGTTGCT	For partial sequence of a gene
	NbCP2 R931	CCACGAGTTCCTCACAATCC
	qNbCP2F134	GTTGATGGACAAGGCATTTG	real time RT-PCR
	qNbCP2R243	TCAATTGATACCACGGGAGA
NbPI	NbPI F58	GCTTCCTCTTGCTTTCAACTACTC	For partial sequence of a gene
	NbPI R462	GATCACCAACTTTCCAAACAGTTT
	qNbPI F17	TGCTTCCCTTTGTGGTCTTT	real time RT-PCR
	qNbPI R123	CGCCGTTTATGTCTAGCACT
NbACO	qACCO F428	GGATCGATGTTCCTCCTACG	real time RT-PCR
	qACCO R557	GACATTCGAGTCCCGTCTTT
NbALY	qNbALY F439	AGGAGTGATGCATACCAAGCAC	real time RT-PCR
	qNbALY R565	CAACTGTCCTCCTTCCATTTCC
NbCAF	NbCAF1 F266	TTTGGATTGACAATCTGGAGGA	For partial sequence of a gene
	NbCAF1 R523	GTTGAATTCGCGGAAATTGAA
	qNbCAF1 F111	GGAATGGTTACGATTATCATAACCC	real time RT-PCR
	qNbCAF1 R224	CCAAATGCAGTACTTGTCGGT
NbHSP101	HSP101 F1615	TGGGGCAATTCAAGAAGTGG	For partial sequence of a gene
	HSP101 R2051	TGCCCAACATAACCTGGTGG
	qNbHSP101F2	GGCAAATTCAAGAAGTGGAAA	real time RT-PCR
	qNbHSP101R114	AGACCGGAATACCAGTCCAG
NbSAR8.2m	qNbSAR8.2m F50	CAACTAGCTGATGCAAGGGA	real time RT-PCR
	qNbSAR8.2m R153	ACATCTGCAAGCCAAACAAC
NbWIPK	qNbWIPK F858	ACATCCTCGCCAGCAGTTA	real time RT-PCR
	qNbWIPK R979	AGCTTTGCAAGGTAGGGATG
NbWRKY7	qWRKY7 F581	TTCAAAGCTTCTCCCAAGAAA	real time RT-PCR
	qWRKY7 R728	GGATTCTCGCTTCCTTTCAC
NbWRKY8	qWRKY8 F3	GGCAGCTTCTTCAACAATCA	real time RT-PCR
	qWRKY8 R152	ATTTGGGAATTCCAGAACCA
NbTOM1	NbTOM1 BamH l	CGGGATCCCTATTGTCTTTGGATTTCACA	For pGreen-NbTOM1(1-581)nt
	NbTOM581 Xba I	GCTCTAGAAGGCAATTTTCGCAGGATG
	NbTOM1R583	GGAGGCAATTTTCGCAGGATGTATAGCAC	For 5' and 3' RACE
	NbTOM1F347	GCGCCGCTTTCCAATTGAATCTAAAGGG
	NbTOM1ORFF1Pst I	AACTGCAGATGACGAGGTTGCCACTTGG	For pGreen-NbTOM1ORF
	NbTOM1ORFRSpe I	GGACTAGTACTGATTGGGTGGTATTGTGCA
	qNbTOM1 F135	CACCAGGCTAGGAGTTTACCA	real time RT-PCR
	qNbTOM1 R254	TCTTCCCAATGAATTCCACA
NbVPE-1α	qNbVPE-1α F93	TGTAGAGAATCCAAGACCAGGA	real time RT-PCR
	qNbVPE-1α R202	TTCCCAAGGATAACAGCAAA
Note: the nuleotides underlined represent resctriction enzyme sites.

## Sheet: table 1
Table 1. Validation of microarray data (fold changes) using real time RT-PCR
Gene		HLSV vs Mock (12 dpi)		HLSV/ TMV vs TMV(15 dpi)		Validated
		Real time RT-PCR	Microarray	Real time RT-PCR	Microarray
NbAGO4-2	Argonaute 4-2	1.29	1.04	1.23 to 1.51	-1.06	Yes
NbARP1	Auxin repressed protein 1	-1.54 to 1.03	-1.17 to 1.14	1.14 to 2.50	1.84 to 2.06	Yes
NbCaM3	Calmodulin 3	4.83	2.33 to 2.97	2.06 to 5.15	2.54 to 4.57	Yes
NbCP2	Cysteine protease 2	3.15	2.78 to 3.60	6.66	3.20 to 4.67	Yes
NbPI	Proteinase inhibitor	3.67	2.26 to 2.31	-749.57 to -3.19	-9.14 to -9.29	Yes
NbNbACO	1-aminocyclopropane-1-carboxylate oxidase	1.63	1.95	-16.17	-16.17	Yes
NbALY		-1.18 to 1.26	-1.06 to 1.01	-1.19 to 1.17	1.06 to 1.13	Yes
NbCAF1	CCR4-associated factor 1	-1.50 to 1.64	-1.05 to 12.61	-1.21 to 1.54	-1.02 to 11.35	Yes
NbCAT1	Catalase 1	1.65	2.19	1.95	3.01	Yes
NbHSP101	Heat shock protein 101	-1.15	-2.34	-2.12	-17.14	Yes
NbSAR8.2m	Systemic acquired resistance 8.2m	1.21	1.72 to 1.80	-17	-6.90 to -6.86	Yes
NbWIPK	Wound induced protein kinase	1.66	-1.70	-1.97	-3.62	Yes
NbWRKY7		-1.39	-1.09	1.02 to -5.89	-1.06	Yes
NbWRKY8		-1.23	-1.74	-2.76	-3.55	Yes
NbTOM1	Tobamovirus multiplication 1	-1.05 to -1.01	1.29	1.32 to 1.70	1.40	Yes
NbVPE-1 α	Vacuolar processing enzyme 1 α	2.31	2.39	1.07 to 2.28	1.84	Yes
